# Supplementary material for: Wisdom teeth removal and anterior alignment stability after orthodontic treatment—a systematic review
Source: Clin Oral Investig. 2026 Apr 24;30(5):199. doi: 10.1007/s00784-026-06872-1 (PMC13109118; doi:10.1007/s00784-026-06872-1)
Supplement: Supplementary file 2 — Supplementary file2 (XLSX 11 KB) [file 784_2026_6872_MOESM2_ESM.xlsx]

## Sheet: Tabelle1
Supplementary Table 2: List of Excluded Studies and Justification
Authors	Titles	Reasons for rejection
A. Stahl, 1986	Extraction of 3d molars from the orthodontic point of view	No English version
Abdulla et al., 2014	The Relationship of the Lower Third Molar to the Anterior Dental Crowding.	Cross-sectional study
Al-Balkhi K.M., 2004	The effect of different lower third molar conditions on the re-crowding of lower anterior teeth in the absence of tight interproximal contacts one-year post orthodontic treatment: A pilot study.	Combines absent and extracted third molars in one group, unclear how many had extractions. Brass wire technique used instead of measuring contact point discrepancies for crowding.
B. Kahl-Nieke, 1996	The role of extraction in stability of orthodontic treatment	Combines absent and extracted third molars in one group, unclear how many had extractions.
B. Kahl-Nieke, H. Fischbach and C. W. Schwarze, 1995	Post-retention crowding and incisor irregularity: a long-term follow-up evaluation of stability and relapse	Combines absent and extracted third molars in one group, unclear how many had extractions.
Björk & Skieller, 1972	Facial development and tooth eruption: An implant study at the age of puberty	Group size ≤ 20
Fastlicht, 1970	Crowding of mandibular incisors.	The crowding of orthodontically treated patients was compared with orthodontically untreated patients
G. F. Andreasen; A. Lifshitz; C. Wiemers; J. Jakobsen, 1987	A longitudinal analysis of relapse in the mandibular arch	Unclear whether M3s were extracted or just missing
I. Niedzielska, 2005	Third molar influence on dental arch crowding	No previous orthodontic treatment
Keene, 1964	Third molar agenesis, spacing and crowding of teeth, and tooth size in caries-resistant naval recruits.	No previous orthodontic treatment
Niedzielska I.A., 2006	Panoramic radiographic predictors of mandibular third molar eruption.	No previous orthodontic treatment
Richardson M.E., 1979	Late lower arch crowding: Facial growth or forward drift?.	No previous orthodontic treatment. No extraction of M3s.
Richardson, 1982	Late lower arch crowding in relation to primary crowding.	Comparison of impacted and non-impacted wisdom teeth
Stanaityte R., 2014	Lower dental arch changes after bilateral third molar removal.	No previous orthodontic treatment. Distances within the dental arch were measured instead of assessing the crowding.
Vego, 1962	A longitudinal study of mandibular arch perimeter.	No previous orthodontic treatment
