# Supplementary material for: Wisdom teeth removal and anterior alignment stability after orthodontic treatment—a systematic review
Source: Clin Oral Investig. 2026 Apr 24;30(5):199. doi: 10.1007/s00784-026-06872-1 (PMC13109118; doi:10.1007/s00784-026-06872-1)
Supplement: Supplementary file 3 — Supplementary file3 (XLSX 12 KB) [file 784_2026_6872_MOESM3_ESM.xlsx]

## Sheet: Tabelle1
Table 5: Detailed Studies' Secondary Outcomes - Change in Arc Length, intercanine distance, the overbite, the overjet, the position of the mandibular incisors, the position of the first molars, the angle between mandibular plane and the incisors
Authors	Test groups	Control groups	Change in arc length (mm) - Test groups	Change in arc length (mm) - Control groups	Results in change in arc length	Change in intercanine distance (mm) - Test groups	Change in intercanine distance (mm) - Control groups	Results in change in intercanine distance	Change in overbite (mm) - Test groups	Change in overbite (mm) - Control groups	Results in change in overbite	Change in overjet (mm) - Test groups	Change in overjet (mm) - Control groups	Results in change in overjet	Change in the position of the mandibular incisors on the x-axis (mm) - Test groups	Change in the position of the mandibular incisors on the x-axis (mm) - Control groups	Results in change in the position of the mandibular incisors on the X-Axis	Change in the position of the first molars on the X-axis (mm) - Test groups	Change in the position of the first molars on the X-axis (mm) - Control groups	Results in change in the position of the first molars on the X-Axis	Change in the angle between the mandibular plane and the incisors (degrees) - Test groups	Change in the angle between the mandibular plane and the incisors (degrees) - Control groups	Results in change in the angle between the mandibular plane and the incisors
Ades et al., 1990	M3Extracted	M3Impacted	-2.02, SD=1.71	-2.01, SD=1.41	No statistically significant result	-1.86, SD=1.29	-1.52, SD=1.23	No statistically significant result	0.75, SD=0.99	0.95, SD=1.53	No statistically significant result	0.68, SD=1.22	0.84, SD=1.25	No statistically significant result	-0.34, SD=1.62	0.74, SD=1.83	No statistically significant result	0.77, SD=1.11	0.76, SD=1.86	No statistically significant result	-0.26,SD=4.74	2.91, SD=5.76	No statistically significant result
		M3Erupted		-2.81, SD=2.12			-1.71, SD=1.45			0.51, SD=1.4			0.42, SD=1.43			0.79, SD=2.05			1.31, SD=3.02			1.98, SD=6.47
Cotrin et al., 2020	M3Extracted	M3Impacted	NI	NI	NI	NI	NI	NI	NI	NI	NI	NI	NI	NI	NI	NI	NI	NI	NI	NI	NI	NI	NI
		M3Erupted		NI			NI			NI			NI			NI			NI			NI
Harradine et al., 1998	M3Extracted	M3Non-Extracted	-1.1, SD=1.13	-2.13, SD=0.97	Statistically significant result	-0.37, SD=0.73	-0.38, SD=0.85	No statistically significant result	NI	NI	NI	NI	NI	NI	NI	NI	NI	NI	NI	NI	NI	NI	NI
Van der Schoot et al., 1997	M3Extracted	M3Erupted	NI	NI	No statistically significant result	NI	NI	NI	NI	NI	NI	NI	NI	NI	NI	NI	NI	NI	NI	NI	NI	NI	NI
		M3Emerged		NI			NI			NI			NI			NI			NI			NI
